# Supplementary material for: Work hours, appraisal at work, and intention to leave the medical research workforce in Japan
Source: J Occup Health. 2025 Aug 21;67(1):uiaf044. doi: 10.1093/joccuh/uiaf044 (PMC12397488; doi:10.1093/joccuh/uiaf044)
Supplement: Web_Material_uiaf044 [file web_material_uiaf044.zip]

Archive with 1 entries (1 files):
- joh_suppl_info_20250609.docx
